# Supplementary material for: A Single Center Observational Study on Clinical Manifestations and Associated Factors of Pediatric Long COVID
Source: Int J Environ Res Public Health. 2023 Sep 21;20(18):6799. doi: 10.3390/ijerph20186799 (PMC10531477; doi:10.3390/ijerph20186799)
Supplement: Supplementary file 1 [file ijerph-20-06799-s001.zip]

Archive with 1 entries (1 files):
- ijerph-2581798-supplementary.pdf
